# Supplementary material for: Enhanced Capacitive Performance of Microwave-Driven CNTs on Carbonized Cigarette Filter Waste for Sustainable Energy Storage
Source: Nanomaterials (Basel). 2025 Feb 8;15(4):257. doi: 10.3390/nano15040257 (PMC11858238; doi:10.3390/nano15040257)
Supplement: Supplementary file 1 [file nanomaterials-15-00257-s001.zip]

Archive with 1 entries (1 files):
- nanomaterials-3413371-supplementary.pdf
